# Supplementary material for: Escape to Alcatraz: evolutionary history of slender salamanders (Batrachoseps) on the islands of San Francisco Bay
Source: BMC Evol Biol. 2009 Feb 11;9:38. doi: 10.1186/1471-2148-9-38 (PMC2656473; doi:10.1186/1471-2148-9-38)
Supplement: Additional file 1 — Appendix 1. Sampling localities, including mtDNA clade, latitude and longitude coordinates, sample sizes and voucher numbers. [file 1471-2148-9-38-S1.xls]

## Sheet: Hoja1
Clade	Location	Latitude	Longitude	Sample size	Voucher numbers
Bodega	1.7 mi N junction with Coleman Valley Road on Bohemian Highway	38.4277	-122.96	1	IMSZ508
Bodega	Bohemian Hwy, 0,7 miles S bridge over Russian River	38.4564	-123.009	1	IMSZ511
Eastern	Albany Hill	37.8963	-122.305	20	IMSZ145-164
Eastern	Pinole Point	37.9939	-122.357	2	IMSZ389-390
Eastern	Point San Pablo	37.9637	-122.423	2	IMSZ399-400
Eastern	216 Lee St., 94610 Oakland	37.8136	-122.255	1	IMSZ473
Eastern	along Longview Road, Del Paso Park, Sacramento	38, 64142	-121.392	1	IMSZ476
Eastern	Dillard Road, just S of bridge over Cosumnes River	38.4872	-121.163	1	IMSZ477
Eastern	Brooks Island (NW side on trail around the island)	37.8957	-122.357	9	IMSZ478; 480-487
Eastern	Brooks Island (S end of the island, near abandoned quarry)	37.8948	-122.353	10	IMSZ488-497
Northern	Russian Gulch Beach	38.4698	-123.155	2	IMSZ515-516
Northern	Hwy. 1, 2,6 mi S Fort Ross	38.5011	-123.208	1	IMSZ517
Northern	Hwy. 1, near Horseshoe Point, N of Salt Point State Park	38.6237	-123.38	1	IMSZ519
Southern_N	Angel Island (next to visitors center)	37.8673	-122.434	10	IMSZ165-174
Southern_N	Angel Island (junction of Sunset Trail & Perimeter Road)	37.865	-122.433	10	IMSZ175-184
Southern_N	Angel Island (Perimeter Road, between shortcut trail back to dock and Point Campbell)	37.8697	-122.431	11	IMSZ185-195
Southern_N	Angel Island (Perimeter Road, between Point Campbell and Immigration Center)	37.8708	-122.428	10	IMSZ196-205
Southern_N	Angel Island (Immigration Center)	37.8674	-122.426	9	IMSZ206-211; 213-215
Southern_N	Angel Island (Perimeter Road, near employee residence and Fort McDowell)	37.8643	-122.423	10	IMSZ216-225
Southern_N	Angel Island (near US Coast Guard Station)	37.8561	-122.421	10	IMSZ226-235
Southern_N	Angel Island (Perimeter Road, near junction with Battery Drew)	37.8573	-122.431	10	IMSZ236-245
Southern_N	East View Avenue, Tiburon	37.8724	-122.458	10	IMSZ246-255
Southern_N	Along Beach Road, Belvedere Island	37.8648	-122.459	8	IMSZ256-263
Southern_N	Paradise Drive, above Bluff Point	37.8843	-122.443	9	IMSZ264-269; 271-273
Southern_N	Strawberry Point, near junction between Heron Drive and Weatherly St.	37.8816	-122.499	10	IMSZ274-283
Southern_N	Alcatraz Island (near Post Exchange/Officers Club)	37.8278	-122.424	10	IMSZ284-293
Southern_N	Alcatraz Island (gardens in front of Cellhouse)	37.8263	-122.424	10	IMSZ294-303
Southern_N	Alcatraz Island (Cottage Rubble)	37.826	-122.421	10	IMSZ304-313
Southern_N & S	Yerba Buena Island (Treasure Island Road)	37.8101	-122.364	13	IMSZ314-326
Southern_N & S	Yerba Buena Island (Macalla Road)	37.8117	-122.369	9	IMSZ327-331; 333-336
Southern_N	Larkspur	37.9483	-122.504	2	IMSZ337-338
Southern_N	Waldo St. at Eureka St., Marin City	37.8695	-122.515	2	IMSZ339-340
Southern_N	Rodeo Avenue Trail, Sausalito	37.8599	-122.503	3	IMSZ349-350; 352
Southern_N	Kirby Cove Trail, GOGANRA	37.8289	-122.488	5	IMSZ359-363
Southern_N	Battery Wagner, GOGANRA	37.8275	-122.486	1	IMSZ364
Southern_N	near Battery Rathbone-McIndoe, GOGANRA	37.8276	-122.516	6	IMSZ365-370
Southern_N	Battery Mendell, GOGANRA	37.8224	-122.532	3	IMSZ371-373
Southern_N	Bunker Road on Lamoraux Road, GOGANRA	37.8387	-122.499	4	IMSZ374-376; 379
Southern_N	China Camp State Park (Chicken Coop Hill)	38.0071	-122.482	5	IMSZ409-410; 416-418
Southern_N	China Camp State Park (Turtleback Hill)	38.0107	-122.489	10	IMSZ419-428
Southern_N	East Marin Island (near guest house)	37.965	-122.466	15	IMSZ443-457
Southern_N	East Marin Island (near water tank)	37.9644	-122.468	14	IMSZ458-463; 465-472
Southern_N	Red Rock Island	37.9298	-122.431	7	IMSZ521-527
Southern_N	San Francisco: Presidio of San Francisco, hillside W of El Polin Spring (1)	37.7931	-122.455	1	CAS231604
Southern_N	San Francisco: Presidio of San Francisco, hillside W of El Polin Spring (2)	37.7919	-122.456	1	CAS231605
Southern_N	San Francisco: Presidio of San Francisco, grassy hillside between Lover's Lane and Sumner Avenue	37.7973	-122.452	1	CAS231606
Southern_N	San Francisco: Presidio of San Francisco, N side of ancient sand dune, next to natural resource office	37.7909	-122.475	1	CAS231610
Southern_N	San Francisco: Presidio of San Francisco, behind natural resources offices to Lobos Creek Valley	37.7899	-122.475	1	CAS231612
Southern_N	San Francisco: Presidio of San Francisco, behind natural resources offices to Lobos Creek Valley	37.7897	-122.475	1	CAS231613
Southern_N	San Francisco: Presidio of San Francisco, East Arm (creek flowing into Mountain Lake)	37.7885	-122.467	1	CAS231616
Southern_N	San Francisco: Presidio of San Francisco, between Battery West and Battery Crosby	37.8026	-122.477	1	CAS231617
Southern_N	San Francisco: Presidio of San Francisco, between Battery West and Battery Crosby	37.8025	-122.477	1	CAS231618
Southern_N	San Francisco: Presidio of San Francisco, E of Lincoln Blvd, E of Crosby Battery	37.7983	-122.477	1	CAS231621
Southern_N	San Francisco: Presidio of San Francisco, behind natural resources offices to Lobos Creek Valley	37.7899	-122.475	1	CAS231622
Southern_N	San Francisco: Presidio of San Francisco, behind natural resources offices to Lobos Creek Valley	37.7888	-122.475	1	CAS231623
Southern_N	San Francisco: Presidio of San Francisco, Lobos Valley	37.789	-122.478	1	CAS231624
Southern_N	San Francisco: Presidio of San Francisco, Lobos Creek	37.7875	-122.479	1	CAS231625
Southern_N	San Francisco: Presidio of San Francisco, Dragonfly Creek	37.8	-122.472	1	CAS231628
Southern_N	San Francisco: Presidio of San Francisco, Tennis Club	37.7991	-122.472	1	CAS231629
Southern_N	San Francisco: Presidio of San Francisco, Dragonfly Creek	37.8008	-122.47	1	CAS231630
Southern_N	San Francisco: Presidio of San Francisco, Battery MacKinnon-Stotsenberg	37.795	-122.474	1	CAS231632
Southern_N	San Francisco: Presidio of San Francisco, Rob Hill	37.7969	-122.475	1	CAS231634
Southern_N	San Francisco: Presidio of San Francisco, SW corner of Compton Rd and Washington Blvd	37.7948	-122.471	1	CAS231635
Southern_N	San Francisco: Presidio of San Francisco, N of Presidio Golf Club house, between Bay Area Ridge Trail and Arguello Blvd	37.7916	-122.458	1	CAS231636
Southern_N	San Francisco: Presidio of San Francisco, Battery McKinnon-Stotsenberg	37.7955	-122.474	1	CAS231637
Southern_N	San Francisco: Presidio of San Francisco, dumpsite	37.7968	-122.47	1	CAS231639
Southern_N	San Francisco: Presidio of San Francisco, cypress grove S of stables	37.8	-122.466	1	CAS231640
Southern_N	San Francisco: Presidio of San Francisco, Feral Dunes, between Washington Blvd and Pershing Drive	37.794	-122.476	1	CAS231642
Southern_N	San Francisco: Presidio of San Francisco, Feral Dunes, between Washington Blvd and Pershing Drive	37.7949	-122.477	1	CAS231643
Southern_N	San Francisco: Presidio of San Francisco, Feral Dunes, between Washington Blvd and Pershing Drive	37.7951	-122.478	1	CAS231646
Southern_N	San Francisco: Presidio of San Francisco, Ecology Trail trailhead, end of Funston Avenue at Pop Hicks Field (behind Officer's Club)	37.7966	-122.458	1	CAS231647
Southern_N	San Francisco: Presidio of San Francisco, Fort Point	37.8092	-122.475	1	CAS231648
Southern_N	San Francisco: Presidio of San Francisco, Fort Point (1)	37.8082	-122.471	1	CAS231650
Southern_N	San Francisco: Presidio of San Francisco, Fort Point (2)	37.8064	-122.47	1	CAS231651
Southern_N	San Francisco: Presidio of San Francisco, Presidio Blvd Gate (1)	37.7922	-122.447	1	CAS231654
Southern_N	San Francisco: Presidio of San Francisco, Presidio Blvd Gate (2)	37.7929	-122.447	1	CAS231655
Southern_N	San Francisco: Presidio of San Francisco, S of Fort Winfield Scott, SE corner of Harrison Blvd and Hitchcock Street	37.7987	-122.475	1	CAS231658
Southern_N	San Francisco: Presidio of San Francisco, Battery Cranston	37.8084	-122.477	1	CAS231661
Southern_N	San Francisco: Presidio of San Francisco, between Battery Howe-Wagner and Pet Cemetery	37.8025	-122.471	1	CAS231663
Southern_N	San Francisco: Presidio of San Francisco, 100 ft E of Battery Godfrey	37.8042	-122.476	1	CAS231665
Southern_N	San Francisco: Presidio of San Francisco, E tributary of Willow Grove Creek	37.7965	-122.452	1	CAS231666
Southern_N	San Francisco: Presidio of San Francisco, Presidio Hills	37.7906	-122.474	1	CAS231669
Southern_N	Point Reyes: Bear Valley Trail (1)	38.014	-122.8	12	706.1.1-706.4.1
Southern_N	Point Reyes: Bear Valley Trail (2)	38.0123	-122.801	1	707.1.2
Southern_N	Point Reyes: Bolinas Ridge Fire Road	37.9729	-122.698	1	716.4.1
Southern_N	Daly City, NW base of San Bruno Mountain, immediately S of the mouth of Guadalupe Canyon, ca 200 m NE of the intersection of East Market St and Orange St, next to George's Welding and Engineering Inc.	37.721	-122.493	3	CAS204259-204261
Southern_N	E base of San Bruno Mountain, South Hill Dr, 0.6 mi NE (by rd) of Valley Dr.	37.752	-122.471	3	CAS204804-204806
Southern_S	Skyline Blvd. (=Hwy. 35) at Old La Honda Road	37.3702	-122.252	2	IMSZ429-430
Southern_S	Skyline Blvd. (=Hwy. 35) 5.8 miles north of junction with Hwy. 9	37.3126	-122.18	2	IMSZ431-432
Southern_S	Skyline Blvd. (=Hwy. 35), Sanborn-Skyline County Park, Skyline Trail	37.2418	-122.106	3	IMSZ433-435
Southern_S	Skyline blvd. (=Hwy. 35), 1.1 miles north of junction with Bear Creek Road	37.177	-122.026	3	IMSZ436-438
Southern_S	Bear Creek Road-San Jose, 0.6 miles from junction with Hwy. 17	37.1856	-122.003	4	IMSZ439-442
Southern_S	near Hayward, Green Belt Multi-Use Area, end of Sylvan Glen Court.	37.6676	-122.066	2	IMSZ474-475
Southern_S	Pacifica, Mori Point area, ca. 100 meters west-south-west of the junction of Hwy. 1 and Pacific Way	37.6174	-122.486	2	CAS202518-202519
Southern_S	San Francisco Watershed, Stone Dam Reservoir, on drive to boat house	37.5265	-122.397	2	CAS204175-204176
Southern_S	San Francisco Watershed, ca. 25 m. below Stone Dam Reservoir on Pilarcitos Creek Rd.	37.5256	-122.398	1	CAS204177
Southern_S	San Francisco Watershed, Pilarcitos Creek Rd., ca 20 m NW (by road) of water gauging station (downstream from Stone Dam Reservoir)	37.5248	-122.398	1	CAS204179
Southern_S	San Francisco Watershed, Pilarcitos Creek, ca 15 m upstream of water gauging station (downstream from Stone Dam Reservoir)	37.5245	-122.398	1	CAS204180
Southern_S	San Francisco Watershed, Pilarcitos Creek Rd., ca 25 m E of water gauging station (downstream from Stone Dam Reservoir)	37.5248	-122.398	1	CAS204181
Southern_S	San Francisco Watershed, Pilarcitos Creek Rd., first creek crossing road below Stone Dam Reservoir	37.5252	-122.395	1	CAS204183
Southern_S	San Francisco Watershed, footpath from the end of Pilarcitos Creek Rd. to Pilarcitos Creek	37.5205	-122.391	1	CAS204187
Southern_S	San Francisco Watershed, footpath from the end of Pilarcitos Creek Rd. to Pilarcitos Creek	37.5202	-122.391	1	CAS204188
Southern_S	San Francisco Watershed, ca 10 m E of parking area at Mud Dam Reservoir	37.5564	-122.418	1	CAS204190
Southern_S	San Francisco Watershed, San Mateo Creek, 20 m upstream of road crossing	37.5467	-122.405	2	CAS204194-204195
Southern_S	San Francisco Watershed, San Mateo Creek, road W of first dam upstream of road crossing	37.547	-122.405	1	CAS204196
Southern_S	San Francisco Watershed, road to San Mateo Creek, 0.2 mi W (by road) of Sawyer Ridge Rd.	37.5466	-122.399	1	CAS204200
Southern_S	San Francisco Watershed, NE end of Lower Crystal Springs Reservoir	37.5558	-122.392	1	CAS204204
Southern_S	San Francisco Watershed, Whiting Ridge Rd. (1)	37.5517	-122.452	1	CAS204226
Southern_S	San Francisco Watershed, Whiting Ridge Rd. (2)	37.544	-122.446	1	CAS204227
Southern_S	San Francisco Watershed, Ox Hill	37.5221	-122.422	1	CAS204230
Southern_S	San Francisco Watershed, Scarper Peak-Pilarcitos Lake Rd.	37.5441	-122.431	1	CAS204232
Southern_S	San Francisco Watershed, Pilarcitos Rd.	37.552	-122.421	1	CAS204234
Southern_S	San Francisco Watershed: Portola Road, up slope of hill in the fire break	37.5844	-122.45	1	CAS204245
Southern_S	San Francisco Watershed: Portola Road, west side of road	37.5836	-122.451	1	CAS204248
Southern_S	San Francisco Watershed: Cahill Ridge Road, ca 0.41 mi S of junction with Pilarcitos Road and 30-40 yds W of road towards Pilarcitos Lake	37.5527	-122.418	1	CAS204249
Southern_S	San Francisco Watershed: Cahill Ridge Road, ca 0.4 mi S of junction with Pilarcitos Road and 100 yds E of road towards San Mateo Creek	37.5525	-122.417	1	CAS204252
Southern_S	San Francisco Watershed: Cahill Ridge Road, 1.0 mi S of junction with Pilarcitos Rd	37.5466	-122.414	1	CAS204253
Southern_S	San Francisco Watershed: Cahill Ridge Road, ca. 0.7 mi S. of junction with Pilarcitos Road	37.5504	-122.417	1	CAS204257
Southern_S	San Francisco Watershed: 1.45 mi (by road) along dirt road off of Sawyer Ridge road above Spillway 284.	37.535	-122.381	1	CAS204275
Southern_S	San Francisco Watershed: along Cahill Ridge Rd., ca 0.39 mi S. of junction with Pilarcitos Rd. and 30 yds E towards San Mateo Creek	37.553	-122.418	1	CAS204278
Southern_S	San Francisco Watershed: along Cahill Ridge Rd., ca 0.39 mi S. of junction with Pilarcitos Rd. and ca 100 yds E towards San Mateo Creek	37.5532	-122.417	1	CAS204280
Southern_S	San Francisco Watershed: along Cahill Ridge Rd., ca 0.32 mi S of junction with Pilarcitos Rd. and 140 yds E towards San Mateo Creek	37.5539	-122.417	1	CAS204281
Southern_S	San Francisco Watershed: along Cahill Ridge Rd., 0.43 mi S of junction with Pilarcitos Rd. and 10 yds E towards San Mateo Creek	37.5525	-122.418	1	CAS204284
Southern_S	San Francisco Watershed: tip of peninsula into Lower Crystal Springs reservoir, at beach on Lower Crystal Springs reservoir side	37.5331	-122.373	1	CAS204288
Southern_S	San Francisco Watershed: beach at tip of peninsula into LCS Reservoir at E edge	37.5324	-122.372	1	CAS204294
Southern_S	San Francisco Watershed: off of Sawyer Ridge Rd., 0.7 mi S of junction with Pilarcitos + Portola roads and 520 ft S of road.	37.5734	-122.423	1	CAS204300
Southern_S	San Francisco Watershed: Portola Rd., 1.7 mi N of junction with Pilarcitos Rd.; ca 15 yds SE of road	37.5913	-122.449	1	CAS204304
Southern_S	San Francisco Watershed: Sawyer Ridge Rd., western slope above Pilarcitos Rd.	37.5759	-122.429	1	CAS204311
Southern_S	San Francisco Watershed: dirt road to Mud Lake dam, above Mud Lake	37.5579	-122.419	1	CAS204318
Southern_S	San Francisco Watershed: Whiting Ridge Rd. near North Peak	37.5588	-122.473	1	CAS204825
Southern_S	San Francisco Watershed: off Whiting Ridge Rd.	37.5556	-122.468	1	CAS204827
Southern_S	Cahill Ridge ca. 200 meters S-SW of the junction of State Route 35 (Skyline Blvd.) and State Route 92	37.4939	-122.368	3	CAS208503-208505
Southern_S	Montara, Montara Blvd. East, 0.1 road mile E of Sunshine Valley Road	37.5402	-122.498	1	CAS208863
Southern_S	Backyard of 20015 Bella Vista, Saratoga	37.2547	-122.021	1	CAS228217
Southern_S	China Grade Road, 2.6 road miles N of the junction of China Grade Road and State Route 236, ca. 50 meters E of road	37.2196	-122.224	2	CAS203544-203545
Southern_S	Vicinity of junction of State Route 35 and State Route 9	37.2586	-122.121	3	CAS204216-204217; 204219
Southern_S	China Grade Rd., 2.0 mi N (by road) of State Route 236, area immediately E of road	37.2152	-122.217	1	CAS204223
Southern_S	Stanford University campus (1)	37.4338	-122.179	2	CAS235401-235402
Southern_S	Stanford University campus (2)	37.4334	-122.169	1	CAS235411
Southern_S	Crystal Springs Reservoir	37.6034	-122.428	7	CAS235403-235409
