# Supplementary material for: Escape to Alcatraz: evolutionary history of slender salamanders (Batrachoseps) on the islands of San Francisco Bay
Source: BMC Evol Biol. 2009 Feb 11;9:38. doi: 10.1186/1471-2148-9-38 (PMC2656473; doi:10.1186/1471-2148-9-38)
Supplement: Additional file 2 — Appendix 2. List of enzymes surveyed. EC = Enzyme Commission. [file 1471-2148-9-38-S2.xls]

## Sheet: Hoja1
Enzyme	EC number	Locus	No. of alleles
Adenosine deaminase	3.5.4.4	ADA-1	2
Adenylate kinase	4.2.1.3	AK-1	2
Aspartate aminotransferase	2.6.1.1	AAT-1	4
Aspartate aminotransferase	2.6.1.1	AAT-2	1
Creatine kinase	2.7.3.2	CK-2	1
Fumarate hydratase	4.2.1.2	FH-1	3
Glucose-6-phosphate isomerase	5.3.1.9	PGI-1	4
Glycerol-3-phosphate dehydrogenase	1.1.1.8	G3PD	4
L-Iditol dehydrogenase	1.1.1.14	IDDH	4
Isocitrate dehydrogenase	1.1.1.42	IDH-1	2
Isocitrate dehydrogenase	1.1.1.42	IDH-2	3
L-Lactate dehydrogenase	1.1.1.27	LDH-A	2
L-Lactate dehydrogenase	1.1.1.27	LDH-b	4
Malate dehydrogenase	1.1.1.73	MDH-1	5
Malate dehydrogenase	1.1.1.73	MDH-2	1
Malate dehydrogenase NADP+	1.1.1.40	MDHP	1
Mannose-6-phosphate isomerase	5.3.1.8	MPI-1	5
Phosphoglucomutase	5.4.2.2	PGM-1	5
Phosphogluconate dehydrogenase	1.1.1.44	PGD-1	9
Superoxide dismutase	1.15.1.1	SOD-1	1
Tripeptidase	3.4.11.4	TRIP-1	7
